# Supplementary material for: Gut Microbial Diversity and Community Structure Are Largely Similar Between Apparently Healthy Elderly Japanese Males and Females: A Shotgun Metagenomic Study
Source: Life (Basel). 2026 Feb 9;16(2):297. doi: 10.3390/life16020297 (PMC12942512; doi:10.3390/life16020297)
Supplement: Supplementary file 1 [file life-16-00297-s001.zip]

Archive with 1 entries (1 files):
- life-4092257-supplementary.xlsx
