# Supplementary material for: Gut Microbial Diversity and Community Structure Are Largely Similar Between Apparently Healthy Elderly Japanese Males and Females: A Shotgun Metagenomic Study
Source: Life (Basel). 2026 Feb 9;16(2):297. doi: 10.3390/life16020297 (PMC12942512; doi:10.3390/life16020297)
Supplement: Supplementary file 1 [file life-16-00297-s001.zip › life-4092257-supplementary.xlsx]

## Sheet: Sheet1
Table S1. Per-sample shotgun metagenomic sequencing and read-processing metrics
ID	Gender	Raw Reads	Read Cleaning		Removal of Host Contamination				Taxonomy		Gene
			Low Quality	High Quality	Host		Putative microbiome		Mapped on NCBI nr		# of predicted ORFs	COG annotations		Pfam annotations
					# of reads	%	# of reads	%	# of reads	%		# of ORFs	%	# of ORFs	%
PG4294_042_e	Male	50212606	3891210	46321396	4498	0.00971042	46316898	99.9903	45154652	97.4907	2754191	2434477	88.3917	1850056	67.1724
PG4294_013_e	Male	34826910	2702166	32124744	18450	0.0574324	32106294	99.9426	31237440	97.2938	1472869	1307681	88.7846	990443	67.2458
PG4294_041_e	Male	40423100	3348634	37074466	2218	0.00598255	37072248	99.994	34634826	93.4252	2639141	2326358	88.1483	1781102	67.4879
PG4294_021_e	Male	41484012	3263168	38220844	5040	0.0131865	38215804	99.9868	36507082	95.5288	3895958	3430582	88.0549	2656464	68.1851
PG4294_007_e	Male	41156046	3223112	37932934	4816	0.0126961	37928118	99.9873	37134568	97.9078	2791571	2505319	89.7458	1945639	69.6969
PG4294_006_e	Male	43115328	3505636	39609692	3030	0.00764964	39606662	99.9924	37607226	94.9518	4041856	3559079	88.0556	2726865	67.4657
PG4294_014_e	Male	42144626	3281256	38863370	94606	0.243432	38768764	99.7566	37664976	97.1529	2472846	2222039	89.8576	1696380	68.6003
PG4294_028_e	Male	56463402	4615222	51848180	33606	0.0648162	51814574	99.9352	48585272	93.7676	4301535	3740474	86.9567	2854061	66.3498
PG4294_015_e	Male	41101486	3196734	37904752	242856	0.640701	37661896	99.3593	36842480	97.8243	3170605	2822720	89.0278	2200147	69.392
PG4294_029_e	Male	43214078	2963798	40250280	6606	0.0164123	40243674	99.9836	39067338	97.077	2935059	2611247	88.9674	2003677	68.267
PG4294_031_e	Male	43836338	3627392	40208946	16284	0.0404985	40192662	99.9595	38823682	96.594	3378771	2996169	88.6763	2306370	68.2606
PG4294_032_e	Male	49694072	3681590	46012482	55024	0.119585	45957458	99.8804	44869630	97.633	1159642	1028251	88.6697	775636	66.8858
PG4294_044_e	Male	45637070	3712808	41924262	39788	0.0949045	41884474	99.9051	38667488	92.3194	3821608	3358754	87.8885	2542713	66.5352
PG4294_025_e	Male	49833692	3953060	45880632	506012	1.10289	45374620	98.8971	43998548	96.9673	3978143	3562343	89.5479	2756170	69.2828
PG4294_026_e	Male	61667094	4708660	56958434	37030	0.0650123	56921404	99.935	53025176	93.1551	3656881	3204696	87.6347	2441170	66.7555
PG4294_009_e	Male	44214296	3530834	40683462	11544	0.0283752	40671918	99.9716	39328218	96.6962	2816374	2520965	89.511	1938277	68.8217
PG4294_036_e	Male	48556118	4048980	44507138	84494	0.189844	44422644	99.8102	42442256	95.5419	4114673	3609850	87.7312	2779217	67.5441
PG4294_040_e	Male	39680338	3309882	36370456	2690	0.00739611	36367766	99.9926	34906618	95.9823	3845428	3384683	88.0184	2620317	68.1411
PG4294_010_e	Male	37567090	2799100	34767990	82146	0.236269	34685844	99.7637	33756498	97.3207	2895964	2582326	89.1698	2004591	69.2202
PG4294_037_e	Male	45469554	3690510	41779044	9730	0.0232892	41769314	99.9767	40686402	97.4074	3963686	3531585	89.0985	2740161	69.1316
PG4294_020_e	Male	36472774	3124876	33347898	24828	0.0744515	33323070	99.9255	32875602	98.6572	1629028	1455387	89.3408	1146752	70.3949
PG4294_050_e	Male	44237088	3555368	40681720	46134	0.113402	40635586	99.8866	39164902	96.3808	3752531	3323125	88.5569	2547819	67.896
PG4294_053_e	Male	50744852	4293850	46451002	4310	0.00927859	46446692	99.9907	44872144	96.61	3905432	3452000	88.3897	2655343	67.991
PG4294_055_e	Male	51451016	4117826	47333190	8776	0.0185409	47324414	99.9815	45729712	96.6303	3401640	2997018	88.1051	2298548	67.5718
PG4294_056_e	Male	55894132	4632216	51261916	21676	0.0422848	51240240	99.9577	49498468	96.6008	4226464	3733952	88.3469	2875015	68.0241
PG4294_057_e	Male	40494386	3094540	37399846	3594	0.00960967	37396252	99.9904	36461890	97.5015	3327481	2958643	88.9154	2292985	68.9105
PG4294_059_e	Male	49452444	3833380	45619064	6022	0.0132006	45613042	99.9868	43345824	95.0295	3993854	3488903	87.3568	2645627	66.2425
PG4294_060_e	Male	37416960	3074562	34342398	3398	0.00989448	34339000	99.9901	33566222	97.7496	3384832	3032422	89.5886	2348478	69.3824
PG4294_065_e	Male	55306490	4822980	50483510	10650	0.021096	50472860	99.9789	48604810	96.2989	3513960	3075435	87.5205	2308140	65.6849
PG4294_066_e	Male	42229584	3489228	38740356	17386	0.0448783	38722970	99.9551	37432788	96.6682	3535117	3137850	88.7623	2430587	68.7555
PG4294_071_e	Male	56494808	4669910	51824898	45242	0.0872978	51779656	99.9127	50375566	97.2883	3399485	3019531	88.8232	2318234	68.1937
PG4294_072_e	Male	56020028	4347678	51672350	35856	0.0693911	51636494	99.9306	49894886	96.6272	3606609	3231300	89.5939	2498433	69.2737
PG4294_073_e	Male	58170162	4687352	53482810	181598	0.339545	53301212	99.6605	51419516	96.4697	4244665	3767261	88.7528	2901069	68.3462
PG4294_074_e	Male	49284968	3905130	45379838	23826	0.0525035	45356012	99.9475	44322460	97.7212	2715486	2436179	89.7143	1869922	68.8614
PG4294_075_e	Male	42579744	3834546	38745198	22408	0.0578343	38722790	99.9422	35924274	92.7729	3662574	3199637	87.3603	2439185	66.5976
PG4294_076_e	Male	59877556	4841432	55036124	28494	0.0517733	55007630	99.9482	52801808	95.99	4194793	3680585	87.7418	2793110	66.5852
PG4294_078_e	Male	50396540	4277374	46119166	5926	0.0128493	46113240	99.9872	44138632	95.7179	4168440	3673209	88.1195	2816983	67.5788
PG4294_079_e	Male	54791894	4341644	50450250	12478	0.0247333	50437772	99.9753	48708458	96.5714	3566382	3164206	88.7231	2447799	68.6354
PG4294_080_e	Male	51515110	4027114	47487996	2478	0.00521816	47485518	99.9948	46036358	96.9482	4173601	3720649	89.1472	2852091	68.3365
PG4294_111_e	Male	41275834	3892168	37383666	7978	0.0213409	37375688	99.9787	35586672	95.2134	794909	686614	86.3764	497297	62.5602
PG4294_082_e	Male	50869698	4318370	46551328	172626	0.370829	46378702	99.6292	45132592	97.3132	3533289	3153555	89.2527	2459339	69.6048
PG4294_084_e	Male	44859846	3880522	40979324	5654	0.0137972	40973670	99.9862	39550884	96.5276	3830633	3407690	88.9589	2650862	69.2017
PG4294_113_e	Male	28454940	2538408	25916532	21288	0.0821406	25895244	99.9179	25100220	96.9298	3309822	2969376	89.7141	2331947	70.4554
PG4294_090_e	Male	41264512	3162612	38101900	239524	0.628641	37862376	99.3714	37438116	98.8795	1178411	1050970	89.1854	830538	70.4795
PG4294_094_e	Male	53674896	4722894	48952002	4240	0.00866155	48947762	99.9913	45393382	92.7384	3408485	2943583	86.3605	2171085	63.6965
PG4294_095_e	Male	57243724	4684380	52559344	508852	0.968148	52050492	99.0319	50579918	97.1747	4638406	4135862	89.1656	3199868	68.9864
PG4294_097_e	Male	50948596	4018836	46929760	63970	0.13631	46865790	99.8637	45995136	98.1422	2750053	2462894	89.5581	1911555	69.5098
PG4294_098_e	Male	52819416	4156030	48663386	202868	0.41688	48460518	99.5831	47485324	97.9877	2424982	2177080	89.7772	1707896	70.4292
PG4294_101_e	Male	60067984	5181380	54886604	31414	0.0572344	54855190	99.9428	51580064	94.0295	4209694	3711223	88.159	2841470	67.4983
PG4294_102_e	Male	57309656	4511778	52797878	67838	0.128486	52730040	99.8715	51558874	97.7789	1339307	1195479	89.261	905282	67.5933
PG4294_104_e	Male	47576568	3932732	43643836	2530	0.00579692	43641306	99.9942	41603564	95.3307	3682853	3249356	88.2293	2489440	67.5954
PG4294_106_e	Male	32256154	3010144	29246010	4080	0.0139506	29241930	99.986	28293004	96.7549	2830191	2529521	89.3763	2005633	70.8656
PG4294_108_e	Male	40349942	3515258	36834684	220708	0.599185	36613976	99.4008	35963290	98.2228	1773639	1573770	88.7311	1211837	68.3249
PG4294_109_e	Male	36962106	3810092	33152014	22838	0.0688887	33129176	99.9311	28481356	85.9706	3406411	2920749	85.7427	2160872	63.4354
PG4294_002_e	Female	36090636	3063782	33026854	13872	0.0420022	33012982	99.958	31897122	96.6199	2719355	2410474	88.6414	1859138	68.3669
PG4294_012_e	Female	27439570	2334656	25104914	2662	0.0106035	25102252	99.9894	23582778	93.9469	3770550	3276267	86.891	2506535	66.4766
PG4294_001_e	Female	38408546	2960116	35448430	23330	0.0658139	35425100	99.9342	32741258	92.4239	2400380	2131083	88.7811	1635827	68.1487
PG4294_005_e	Female	43158238	3343956	39814282	5338	0.0134072	39808944	99.9866	38992464	97.949	3388907	3038987	89.6745	2348908	69.3117
PG4294_003_e	Female	33359916	2771560	30588356	23570	0.0770555	30564786	99.9229	27880516	91.2178	3085557	2670056	86.534	2036509	66.0013
PG4294_067_e	Female	45065348	3549914	41515434	314526	0.757612	41200908	99.2424	39621010	96.1654	3826413	3378301	88.289	2595602	67.8338
PG4294_043_e	Female	38352794	3053688	35299106	29040	0.0822684	35270066	99.9177	34061624	96.5737	1751558	1573244	89.8197	1210450	69.107
PG4294_047_e	Female	53589844	4378436	49211408	26182	0.0532031	49185226	99.9468	46661310	94.8685	3621886	3155485	87.1227	2375480	65.5868
PG4294_008_e	Female	48441488	3612688	44828800	23306	0.0519889	44805494	99.948	43497962	97.0818	3643447	3234747	88.7826	2508511	68.8499
PG4294_016_e	Female	36897484	3043234	33854250	9498	0.0280556	33844752	99.9719	32672046	96.535	3349627	2960970	88.397	2267242	67.6864
PG4294_019_e	Female	39301696	3178358	36123338	195532	0.54129	35927806	99.4587	34853280	97.0092	3412268	3028325	88.7482	2317795	67.9254
PG4294_011_e	Female	38632836	3272074	35360762	20784	0.058777	35339978	99.9412	33730478	95.4457	3744237	3294854	87.998	2526086	67.466
PG4294_045_e	Female	52487708	4194042	48293666	66386	0.137463	48227280	99.8625	47327266	98.1338	2287095	2046142	89.4647	1543793	67.5002
PG4294_018_e	Female	48484228	3709752	44774476	31976	0.0714157	44742500	99.9286	43819304	97.9366	1639742	1448647	88.346	1118032	68.1834
PG4294_024_e	Female	58691232	4622132	54069100	20012	0.0370119	54049088	99.963	50905570	94.184	3443174	3012154	87.4819	2247621	65.2776
PG4294_023_e	Female	39408898	3306998	36101900	14586	0.0404023	36087314	99.9596	35132708	97.3547	2512172	2215912	88.207	1681256	66.9244
PG4294_034_e	Female	50610388	4168700	46441688	3570	0.00768706	46438118	99.9923	43119152	92.8529	4078969	3533384	86.6244	2659808	65.2079
PG4294_035_e	Female	53440288	4331212	49109076	12570	0.0255961	49096506	99.9744	48167732	98.1083	1066615	951253	89.1843	733746	68.792
PG4294_046_e	Female	50444608	4143122	46301486	121910	0.263296	46179576	99.7367	44907706	97.2458	4009087	3570570	89.0619	2762502	68.906
PG4294_048_e	Female	45125450	3537126	41588324	15300	0.0367892	41573024	99.9632	40551916	97.5438	1148077	1032841	89.9627	785327	68.4037
PG4294_049_e	Female	40989370	3515654	37473716	65530	0.174869	37408186	99.8251	35922952	96.0297	3313832	2929016	88.3876	2251084	67.9299
PG4294_070_e	Female	46089656	3638128	42451528	2258	0.00531901	42449270	99.9947	40803642	96.1233	4208306	3717493	88.337	2847276	67.6585
PG4294_052_e	Female	38697296	3229330	35467966	22762	0.0641762	35445204	99.9358	34599182	97.6132	1855740	1677543	90.3975	1323477	71.318
PG4294_054_e	Female	48618090	4303644	44314446	28684	0.0647283	44285762	99.9353	41439118	93.5721	3699593	3191962	86.2787	2403229	64.9593
PG4294_058_e	Female	39383564	3355620	36027944	32424	0.0899968	35995520	99.91	34193234	94.993	3231406	2828997	87.5469	2136816	66.1265
PG4294_061_e	Female	43912212	3506956	40405256	19834	0.0490877	40385422	99.9509	39142226	96.9217	2291384	2041800	89.1077	1552282	67.7443
PG4294_062_e	Female	46390856	3998626	42392230	16504	0.0389317	42375726	99.9611	40297658	95.0961	3854707	3372639	87.494	2548687	66.1188
PG4294_063_e	Female	49360060	3827938	45532122	8260	0.018141	45523862	99.9819	44545986	97.8519	3363952	3022275	89.843	2348213	69.8052
PG4294_064_e	Female	50484686	4134990	46349696	19490	0.0420499	46330206	99.958	45353666	97.8922	1602516	1440690	89.9018	1102170	68.7775
PG4294_069_e	Female	50636278	3853354	46782924	46342	0.0990575	46736582	99.9009	43936648	94.0091	4120834	3626635	88.0073	2773780	67.3111
PG4294_077_e	Female	48344420	4077818	44266602	8716	0.0196898	44257886	99.9803	41835880	94.5275	4046204	3521889	87.0418	2654742	65.6107
PG4294_083_e	Female	46407506	3921364	42486142	23926	0.0563148	42462216	99.9437	40953068	96.4459	3801926	3378438	88.8612	2577468	67.7937
PG4294_085_e	Female	45767332	3628504	42138828	13920	0.0330337	42124908	99.967	41211718	97.8322	2924949	2611565	89.2858	2013517	68.8394
PG4294_086_e	Female	59971646	4700000	55271646	16322	0.0295305	55255324	99.9705	54201394	98.0926	2113386	1901715	89.9843	1464051	69.2751
PG4294_112_e	Female	36777934	3697144	33080790	22516	0.0680637	33058274	99.9319	30075728	90.9779	3657637	3164925	86.5292	2378946	65.0405
PG4294_088_e	Female	46525112	3952028	42573084	65946	0.154901	42507138	99.8451	39962332	94.0132	4770985	4160978	87.2142	3141794	65.8521
PG4294_091_e	Female	47725748	3951436	43774312	6274	0.0143326	43768038	99.9857	41645002	95.1493	3938845	3437806	87.2795	2579994	65.5013
PG4294_092_e	Female	47842508	3764470	44078038	14290	0.0324198	44063748	99.9676	42834116	97.2094	4025214	3578634	88.9054	2745233	68.2009
PG4294_093_e	Female	57695144	4254072	53441072	76870	0.143841	53364202	99.8562	52817020	98.9746	780615	688996	88.2632	553947	70.9629
PG4294_096_e	Female	50997918	3804862	47193056	12244	0.0259445	47180812	99.9741	46032116	97.5653	3680706	3289256	89.3648	2558359	69.5073
PG4294_099_e	Female	46839860	3680322	43159538	7120	0.0164969	43152418	99.9835	42000356	97.3302	3065269	2756448	89.9252	2159611	70.4542
PG4294_100_e	Female	60353870	4504574	55849296	93776	0.167909	55755520	99.8321	54752062	98.2003	2800815	2503827	89.3964	1940148	69.2708
PG4294_103_e	Female	57801472	4343442	53458030	452474	0.84641	53005556	99.1536	51999848	98.1026	2989656	2655767	88.8319	2056077	68.773
PG4294_114_e	Female	35001828	2980874	32020954	7050	0.0220168	32013904	99.978	30919144	96.5804	2556606	2273179	88.9139	1764922	69.0338
PG4294_107_e	Female	34469054	3109806	31359248	12918	0.0411936	31346330	99.9588	30464740	97.1876	2944495	2634286	89.4648	2042330	69.361
PG4294_110_e	Female	29558776	2682626	26876150	4956	0.0184401	26871194	99.9816	25565104	95.1394	3321180	2925967	88.1002	2259990	68.0478
Raw Reads = total reads generated; Low Quality = reads removed during quality trimming; High Quality = reads retained after QC; Host = reads mapped to the
human genome and removed; Putative microbiome = non-host reads retained for downstream analysis; Mapped on NCBI nr = reads taxonomically assigned by
Kaiju against NCBI-nr; Predicted ORFs = total predicted open reading frames; COG & Pfam annotations = number (%) of predicted ORFs annotated.
Percentages indicate the proportion relative to the corresponding total at that step.

## Sheet: Sheet2
Gender	a	b	c	d	e	f	g	h	i	j	k	l	m	n	o	p
1	PG4294_042_e	AF1001	50212606	3891210	46321396	4498	0.00971042	46316898	99.9903	45154652	97.4907	2754191	2434477	88.3917	1850056	67.1724
1	PG4294_013_e	AF1004	34826910	2702166	32124744	18450	0.0574324	32106294	99.9426	31237440	97.2938	1472869	1307681	88.7846	990443	67.2458
1	PG4294_041_e	AF1009	40423100	3348634	37074466	2218	0.00598255	37072248	99.994	34634826	93.4252	2639141	2326358	88.1483	1781102	67.4879
1	PG4294_021_e	AF1010	41484012	3263168	38220844	5040	0.0131865	38215804	99.9868	36507082	95.5288	3895958	3430582	88.0549	2656464	68.1851
1	PG4294_007_e	AF1011	41156046	3223112	37932934	4816	0.0126961	37928118	99.9873	37134568	97.9078	2791571	2505319	89.7458	1945639	69.6969
1	PG4294_006_e	AF1012	43115328	3505636	39609692	3030	0.00764964	39606662	99.9924	37607226	94.9518	4041856	3559079	88.0556	2726865	67.4657
1	PG4294_014_e	AF1014	42144626	3281256	38863370	94606	0.243432	38768764	99.7566	37664976	97.1529	2472846	2222039	89.8576	1696380	68.6003
1	PG4294_028_e	AF1015	56463402	4615222	51848180	33606	0.0648162	51814574	99.9352	48585272	93.7676	4301535	3740474	86.9567	2854061	66.3498
1	PG4294_015_e	AF1016	41101486	3196734	37904752	242856	0.640701	37661896	99.3593	36842480	97.8243	3170605	2822720	89.0278	2200147	69.392
1	PG4294_029_e	AF1017	43214078	2963798	40250280	6606	0.0164123	40243674	99.9836	39067338	97.077	2935059	2611247	88.9674	2003677	68.267
1	PG4294_031_e	AF1020	43836338	3627392	40208946	16284	0.0404985	40192662	99.9595	38823682	96.594	3378771	2996169	88.6763	2306370	68.2606
1	PG4294_032_e	AF1021	49694072	3681590	46012482	55024	0.119585	45957458	99.8804	44869630	97.633	1159642	1028251	88.6697	775636	66.8858
1	PG4294_044_e	AF1022	45637070	3712808	41924262	39788	0.0949045	41884474	99.9051	38667488	92.3194	3821608	3358754	87.8885	2542713	66.5352
1	PG4294_025_e	AF1031	49833692	3953060	45880632	506012	1.10289	45374620	98.8971	43998548	96.9673	3978143	3562343	89.5479	2756170	69.2828
1	PG4294_026_e	AF1034	61667094	4708660	56958434	37030	0.0650123	56921404	99.935	53025176	93.1551	3656881	3204696	87.6347	2441170	66.7555
1	PG4294_009_e	AF1035	44214296	3530834	40683462	11544	0.0283752	40671918	99.9716	39328218	96.6962	2816374	2520965	89.511	1938277	68.8217
1	PG4294_036_e	AF1036	48556118	4048980	44507138	84494	0.189844	44422644	99.8102	42442256	95.5419	4114673	3609850	87.7312	2779217	67.5441
1	PG4294_040_e	AF1037	39680338	3309882	36370456	2690	0.00739611	36367766	99.9926	34906618	95.9823	3845428	3384683	88.0184	2620317	68.1411
1	PG4294_010_e	AF1038	37567090	2799100	34767990	82146	0.236269	34685844	99.7637	33756498	97.3207	2895964	2582326	89.1698	2004591	69.2202
1	PG4294_037_e	AF1039	45469554	3690510	41779044	9730	0.0232892	41769314	99.9767	40686402	97.4074	3963686	3531585	89.0985	2740161	69.1316
1	PG4294_020_e	AF1041	36472774	3124876	33347898	24828	0.0744515	33323070	99.9255	32875602	98.6572	1629028	1455387	89.3408	1146752	70.3949
1	PG4294_050_e	AF1044	44237088	3555368	40681720	46134	0.113402	40635586	99.8866	39164902	96.3808	3752531	3323125	88.5569	2547819	67.896
1	PG4294_053_e	AF1047	50744852	4293850	46451002	4310	0.00927859	46446692	99.9907	44872144	96.61	3905432	3452000	88.3897	2655343	67.991
1	PG4294_055_e	AF1049	51451016	4117826	47333190	8776	0.0185409	47324414	99.9815	45729712	96.6303	3401640	2997018	88.1051	2298548	67.5718
1	PG4294_056_e	AF1050	55894132	4632216	51261916	21676	0.0422848	51240240	99.9577	49498468	96.6008	4226464	3733952	88.3469	2875015	68.0241
1	PG4294_057_e	AF1051	40494386	3094540	37399846	3594	0.00960967	37396252	99.9904	36461890	97.5015	3327481	2958643	88.9154	2292985	68.9105
1	PG4294_059_e	AF1053	49452444	3833380	45619064	6022	0.0132006	45613042	99.9868	43345824	95.0295	3993854	3488903	87.3568	2645627	66.2425
1	PG4294_060_e	AF1054	37416960	3074562	34342398	3398	0.00989448	34339000	99.9901	33566222	97.7496	3384832	3032422	89.5886	2348478	69.3824
1	PG4294_065_e	AF1059	55306490	4822980	50483510	10650	0.021096	50472860	99.9789	48604810	96.2989	3513960	3075435	87.5205	2308140	65.6849
1	PG4294_066_e	AF1060	42229584	3489228	38740356	17386	0.0448783	38722970	99.9551	37432788	96.6682	3535117	3137850	88.7623	2430587	68.7555
1	PG4294_071_e	AF1062	56494808	4669910	51824898	45242	0.0872978	51779656	99.9127	50375566	97.2883	3399485	3019531	88.8232	2318234	68.1937
1	PG4294_072_e	AF1063	56020028	4347678	51672350	35856	0.0693911	51636494	99.9306	49894886	96.6272	3606609	3231300	89.5939	2498433	69.2737
1	PG4294_073_e	AF1064	58170162	4687352	53482810	181598	0.339545	53301212	99.6605	51419516	96.4697	4244665	3767261	88.7528	2901069	68.3462
1	PG4294_074_e	AF1065	49284968	3905130	45379838	23826	0.0525035	45356012	99.9475	44322460	97.7212	2715486	2436179	89.7143	1869922	68.8614
1	PG4294_075_e	AF1066	42579744	3834546	38745198	22408	0.0578343	38722790	99.9422	35924274	92.7729	3662574	3199637	87.3603	2439185	66.5976
1	PG4294_076_e	AF1067	59877556	4841432	55036124	28494	0.0517733	55007630	99.9482	52801808	95.99	4194793	3680585	87.7418	2793110	66.5852
1	PG4294_078_e	AF1069	50396540	4277374	46119166	5926	0.0128493	46113240	99.9872	44138632	95.7179	4168440	3673209	88.1195	2816983	67.5788
1	PG4294_079_e	AF1070	54791894	4341644	50450250	12478	0.0247333	50437772	99.9753	48708458	96.5714	3566382	3164206	88.7231	2447799	68.6354
1	PG4294_080_e	AF1071	51515110	4027114	47487996	2478	0.00521816	47485518	99.9948	46036358	96.9482	4173601	3720649	89.1472	2852091	68.3365
1	PG4294_111_e	AF1072	41275834	3892168	37383666	7978	0.0213409	37375688	99.9787	35586672	95.2134	794909	686614	86.3764	497297	62.5602
1	PG4294_082_e	AF1073	50869698	4318370	46551328	172626	0.370829	46378702	99.6292	45132592	97.3132	3533289	3153555	89.2527	2459339	69.6048
1	PG4294_084_e	AF1075	44859846	3880522	40979324	5654	0.0137972	40973670	99.9862	39550884	96.5276	3830633	3407690	88.9589	2650862	69.2017
1	PG4294_113_e	AF1080	28454940	2538408	25916532	21288	0.0821406	25895244	99.9179	25100220	96.9298	3309822	2969376	89.7141	2331947	70.4554
1	PG4294_090_e	AF1081	41264512	3162612	38101900	239524	0.628641	37862376	99.3714	37438116	98.8795	1178411	1050970	89.1854	830538	70.4795
1	PG4294_094_e	AF1085	53674896	4722894	48952002	4240	0.00866155	48947762	99.9913	45393382	92.7384	3408485	2943583	86.3605	2171085	63.6965
1	PG4294_095_e	AF1086	57243724	4684380	52559344	508852	0.968148	52050492	99.0319	50579918	97.1747	4638406	4135862	89.1656	3199868	68.9864
1	PG4294_097_e	AF1088	50948596	4018836	46929760	63970	0.13631	46865790	99.8637	45995136	98.1422	2750053	2462894	89.5581	1911555	69.5098
1	PG4294_098_e	AF1089	52819416	4156030	48663386	202868	0.41688	48460518	99.5831	47485324	97.9877	2424982	2177080	89.7772	1707896	70.4292
1	PG4294_101_e	AF1092	60067984	5181380	54886604	31414	0.0572344	54855190	99.9428	51580064	94.0295	4209694	3711223	88.159	2841470	67.4983
1	PG4294_102_e	AF1093	57309656	4511778	52797878	67838	0.128486	52730040	99.8715	51558874	97.7789	1339307	1195479	89.261	905282	67.5933
1	PG4294_104_e	AF1095	47576568	3932732	43643836	2530	0.00579692	43641306	99.9942	41603564	95.3307	3682853	3249356	88.2293	2489440	67.5954
1	PG4294_106_e	AF1097	32256154	3010144	29246010	4080	0.0139506	29241930	99.986	28293004	96.7549	2830191	2529521	89.3763	2005633	70.8656
1	PG4294_108_e	AF1099	40349942	3515258	36834684	220708	0.599185	36613976	99.4008	35963290	98.2228	1773639	1573770	88.7311	1211837	68.3249
1	PG4294_109_e	AF1100	36962106	3810092	33152014	22838	0.0688887	33129176	99.9311	28481356	85.9706	3406411	2920749	85.7427	2160872	63.4354
2	PG4294_002_e	AF1002	36090636	3063782	33026854	13872	0.0420022	33012982	99.958	31897122	96.6199	2719355	2410474	88.6414	1859138	68.3669
2	PG4294_012_e	AF1003	27439570	2334656	25104914	2662	0.0106035	25102252	99.9894	23582778	93.9469	3770550	3276267	86.891	2506535	66.4766
2	PG4294_001_e	AF1005	38408546	2960116	35448430	23330	0.0658139	35425100	99.9342	32741258	92.4239	2400380	2131083	88.7811	1635827	68.1487
2	PG4294_005_e	AF1006	43158238	3343956	39814282	5338	0.0134072	39808944	99.9866	38992464	97.949	3388907	3038987	89.6745	2348908	69.3117
2	PG4294_003_e	AF1007	33359916	2771560	30588356	23570	0.0770555	30564786	99.9229	27880516	91.2178	3085557	2670056	86.534	2036509	66.0013
2	PG4294_067_e	AF1008	45065348	3549914	41515434	314526	0.757612	41200908	99.2424	39621010	96.1654	3826413	3378301	88.289	2595602	67.8338
2	PG4294_043_e	AF1013	38352794	3053688	35299106	29040	0.0822684	35270066	99.9177	34061624	96.5737	1751558	1573244	89.8197	1210450	69.107
2	PG4294_047_e	AF1018	53589844	4378436	49211408	26182	0.0532031	49185226	99.9468	46661310	94.8685	3621886	3155485	87.1227	2375480	65.5868
2	PG4294_008_e	AF1019	48441488	3612688	44828800	23306	0.0519889	44805494	99.948	43497962	97.0818	3643447	3234747	88.7826	2508511	68.8499
2	PG4294_016_e	AF1023	36897484	3043234	33854250	9498	0.0280556	33844752	99.9719	32672046	96.535	3349627	2960970	88.397	2267242	67.6864
2	PG4294_019_e	AF1024	39301696	3178358	36123338	195532	0.54129	35927806	99.4587	34853280	97.0092	3412268	3028325	88.7482	2317795	67.9254
2	PG4294_011_e	AF1025	38632836	3272074	35360762	20784	0.058777	35339978	99.9412	33730478	95.4457	3744237	3294854	87.998	2526086	67.466
2	PG4294_045_e	AF1026	52487708	4194042	48293666	66386	0.137463	48227280	99.8625	47327266	98.1338	2287095	2046142	89.4647	1543793	67.5002
2	PG4294_018_e	AF1027	48484228	3709752	44774476	31976	0.0714157	44742500	99.9286	43819304	97.9366	1639742	1448647	88.346	1118032	68.1834
2	PG4294_024_e	AF1028	58691232	4622132	54069100	20012	0.0370119	54049088	99.963	50905570	94.184	3443174	3012154	87.4819	2247621	65.2776
2	PG4294_023_e	AF1029	39408898	3306998	36101900	14586	0.0404023	36087314	99.9596	35132708	97.3547	2512172	2215912	88.207	1681256	66.9244
2	PG4294_034_e	AF1032	50610388	4168700	46441688	3570	0.00768706	46438118	99.9923	43119152	92.8529	4078969	3533384	86.6244	2659808	65.2079
2	PG4294_035_e	AF1033	53440288	4331212	49109076	12570	0.0255961	49096506	99.9744	48167732	98.1083	1066615	951253	89.1843	733746	68.792
2	PG4294_046_e	AF1040	50444608	4143122	46301486	121910	0.263296	46179576	99.7367	44907706	97.2458	4009087	3570570	89.0619	2762502	68.906
2	PG4294_048_e	AF1042	45125450	3537126	41588324	15300	0.0367892	41573024	99.9632	40551916	97.5438	1148077	1032841	89.9627	785327	68.4037
2	PG4294_049_e	AF1043	40989370	3515654	37473716	65530	0.174869	37408186	99.8251	35922952	96.0297	3313832	2929016	88.3876	2251084	67.9299
2	PG4294_070_e	AF1045	46089656	3638128	42451528	2258	0.00531901	42449270	99.9947	40803642	96.1233	4208306	3717493	88.337	2847276	67.6585
2	PG4294_052_e	AF1046	38697296	3229330	35467966	22762	0.0641762	35445204	99.9358	34599182	97.6132	1855740	1677543	90.3975	1323477	71.318
2	PG4294_054_e	AF1048	48618090	4303644	44314446	28684	0.0647283	44285762	99.9353	41439118	93.5721	3699593	3191962	86.2787	2403229	64.9593
2	PG4294_058_e	AF1052	39383564	3355620	36027944	32424	0.0899968	35995520	99.91	34193234	94.993	3231406	2828997	87.5469	2136816	66.1265
2	PG4294_061_e	AF1055	43912212	3506956	40405256	19834	0.0490877	40385422	99.9509	39142226	96.9217	2291384	2041800	89.1077	1552282	67.7443
2	PG4294_062_e	AF1056	46390856	3998626	42392230	16504	0.0389317	42375726	99.9611	40297658	95.0961	3854707	3372639	87.494	2548687	66.1188
2	PG4294_063_e	AF1057	49360060	3827938	45532122	8260	0.018141	45523862	99.9819	44545986	97.8519	3363952	3022275	89.843	2348213	69.8052
2	PG4294_064_e	AF1058	50484686	4134990	46349696	19490	0.0420499	46330206	99.958	45353666	97.8922	1602516	1440690	89.9018	1102170	68.7775
2	PG4294_069_e	AF1061	50636278	3853354	46782924	46342	0.0990575	46736582	99.9009	43936648	94.0091	4120834	3626635	88.0073	2773780	67.3111
2	PG4294_077_e	AF1068	48344420	4077818	44266602	8716	0.0196898	44257886	99.9803	41835880	94.5275	4046204	3521889	87.0418	2654742	65.6107
2	PG4294_083_e	AF1074	46407506	3921364	42486142	23926	0.0563148	42462216	99.9437	40953068	96.4459	3801926	3378438	88.8612	2577468	67.7937
2	PG4294_085_e	AF1076	45767332	3628504	42138828	13920	0.0330337	42124908	99.967	41211718	97.8322	2924949	2611565	89.2858	2013517	68.8394
2	PG4294_086_e	AF1077	59971646	4700000	55271646	16322	0.0295305	55255324	99.9705	54201394	98.0926	2113386	1901715	89.9843	1464051	69.2751
2	PG4294_112_e	AF1078	36777934	3697144	33080790	22516	0.0680637	33058274	99.9319	30075728	90.9779	3657637	3164925	86.5292	2378946	65.0405
2	PG4294_088_e	AF1079	46525112	3952028	42573084	65946	0.154901	42507138	99.8451	39962332	94.0132	4770985	4160978	87.2142	3141794	65.8521
2	PG4294_091_e	AF1082	47725748	3951436	43774312	6274	0.0143326	43768038	99.9857	41645002	95.1493	3938845	3437806	87.2795	2579994	65.5013
2	PG4294_092_e	AF1083	47842508	3764470	44078038	14290	0.0324198	44063748	99.9676	42834116	97.2094	4025214	3578634	88.9054	2745233	68.2009
2	PG4294_093_e	AF1084	57695144	4254072	53441072	76870	0.143841	53364202	99.8562	52817020	98.9746	780615	688996	88.2632	553947	70.9629
2	PG4294_096_e	AF1087	50997918	3804862	47193056	12244	0.0259445	47180812	99.9741	46032116	97.5653	3680706	3289256	89.3648	2558359	69.5073
2	PG4294_099_e	AF1090	46839860	3680322	43159538	7120	0.0164969	43152418	99.9835	42000356	97.3302	3065269	2756448	89.9252	2159611	70.4542
2	PG4294_100_e	AF1091	60353870	4504574	55849296	93776	0.167909	55755520	99.8321	54752062	98.2003	2800815	2503827	89.3964	1940148	69.2708
2	PG4294_103_e	AF1094	57801472	4343442	53458030	452474	0.84641	53005556	99.1536	51999848	98.1026	2989656	2655767	88.8319	2056077	68.773
2	PG4294_114_e	AF1096	35001828	2980874	32020954	7050	0.0220168	32013904	99.978	30919144	96.5804	2556606	2273179	88.9139	1764922	69.0338
2	PG4294_107_e	AF1098	34469054	3109806	31359248	12918	0.0411936	31346330	99.9588	30464740	97.1876	2944495	2634286	89.4648	2042330	69.361
2	PG4294_110_e	AF1101	29558776	2682626	26876150	4956	0.0184401	26871194	99.9816	25565104	95.1394	3321180	2925967	88.1002	2259990	68.0478
